# Supplementary material for: Local urban government policies to facilitate healthy and environmentally sustainable diet-related practices: a scoping review
Source: Public Health Nutr. 2021 Oct 25;25(2):471–87. doi: 10.1017/S1368980021004432 (PMC8883777; doi:10.1017/S1368980021004432)
Supplement: Supplementary file 1 [file S1368980021004432sup.zip]

Archive with 2 entries (2 files):
- S1368980021004432sup001.docx
- S1368980021004432sup002.docx
